# Supplementary material for: Structural and Optical Properties of Silicon Carbide Powders Synthesized from Organosilane Using High-Temperature High-Pressure Method
Source: Nanomaterials (Basel). 2021 Nov 18;11(11):3111. doi: 10.3390/nano11113111 (PMC8617940; doi:10.3390/nano11113111)
Supplement: Supplementary file 1 [file nanomaterials-11-03111-s001.zip]

Archive with 1 entries (1 files):
- nanomaterials-1437325-supplementary.pdf
